# Supplementary material for: De Novo ACTG1 Variant Expands the Phenotype and Genotype of Partial Deafness and Baraitser–Winter Syndrome
Source: Int J Mol Sci. 2022 Jan 8;23(2):692. doi: 10.3390/ijms23020692 (PMC8776155; doi:10.3390/ijms23020692)
Supplement: Supplementary file 1 [file ijms-23-00692-s001.zip]

Archive with 1 entries (1 files):
- ijms-1513229-supplementary.xlsx
