# Supplementary material for: De Novo ACTG1 Variant Expands the Phenotype and Genotype of Partial Deafness and Baraitser–Winter Syndrome
Source: Int J Mol Sci. 2022 Jan 8;23(2):692. doi: 10.3390/ijms23020692 (PMC8776155; doi:10.3390/ijms23020692)
Supplement: Supplementary file 1 [file ijms-23-00692-s001.zip › ijms-1513229-supplementary.xlsx]

## Sheet: Arkusz1
Gene symbol
AAAS
AARS1
ABCD1
ACADSB
ACD
ACE
ACO2
ACSL4
ACTB
ACTG1
ACTG2
ADAR
ADAT3
ADD3
ADNP
ADSL
AGA
AGGF1
AGMO
AGT
AGTR1
AGTR2
AIMP1
AKT3
ALDH18A1
ALDH3A2
ALDH6A1
ALG1
ALG11
ALG13
ALG3
ALX1
ALX4
AMPD2
ANK1
ANKLE2
ANKRD11
AP3B1
AP4B1
AP4E1
AP4M1
AP4S1
APP
ARFGEF2
ARHGAP31
ARHGEF6
ARID1A
ARID1B
ARL14EP
ARNT2
ARSL
ARVCF
ARX
ASNS
ASPM
ASXL1
ASXL3
ATP1A3
ATP5F1A
ATP5F1E
ATP6V0A2
ATP7A
ATP8A2
ATPAF1
ATPAF2
ATR
ATRIP
ATRX
AUH
AUTS2
B3GALNT2
B3GLCT
B4GAT1
B9D1
B9D2
BAZ1B
BBOX1
BCAP31
BCKDK
BCOR
BCR
BCS1L
BDNF
BLM
BMP15
BMP4
BRAT1
BRCA2
BRF1
BRIP1
BTG2
BUB1
BUB1B
BUB3
C2CD3
CACNA1H
CACNG2
CANT1
CASK
CC2D1A
CC2D2A
CD96
CDC6
CDH15
CDH4
CDK11A
CDK5
CDK5RAP2
CDK6
CDKL5
CDON
CDT1
CENPE
CENPF
CENPJ
CEP135
CEP152
CEP290
CEP57
CEP63
CERT1
CHAMP1
CHD7
CHKB
CHL1
CHMP1A
CHN1
CHRNA1
CHRNA7
CHRND
CHRNG
CHUK
CINP
CIT
CKAP2L
CLIP1
CLIP2
CLP1
CLPB
CLPP
CNNM2
CNTN4
COA5
COA6
COG1
COG4
COG6
COL4A1
COLEC11
COMT
COQ9
COX15
COX7B
CPT2
CRADD
CRBN
CREBBP
CRIPT
CRKL
CRPPA
CSPP1
CTC1
CTCF
CTNNB1
CTNND2
CTSD
CYB5R3
DAG1
DARS1
DCPS
DCX
DDX11
DDX3X
DEAF1
DGUOK
DHCR24
DHCR7
DHFR
DHTKD1
DHX37
DIAPH1
DISP1
DKC1
DLAT
DLD
DLG3
DLL1
DLL3
DLL4
DMD
DNA2
DNM1
DNM1L
DOCK6
DOCK8
DOLK
DPAGT1
DPM1
DPM2
DPP6
DPYD
DUSP22
DYM
DYNC1H1
DYRK1A
EDC3
EEF1A2
EFEMP2
EFNB1
EFTUD2
EGF
EHMT1
EIF2AK3
EIF2S3
ELAC2
ELN
ELOVL4
EMG1
EML1
ENTPD1
EOGT
EOMES
EP300
EPB41L1
EPG5
ERCC1
ERCC2
ERCC3
ERCC4
ERCC5
ERCC6
ERCC6L2
ERCC8
ERMARD
ESCO2
ETFA
EXOSC3
EXOSC8
EXT1
FAM20C
FAM222A
FANCA
FANCB
FANCC
FANCD2
FANCE
FANCF
FANCG
FANCI
FANCL
FANCM
FAR1
FARS2
FBLN5
FBN1
FBXL4
FBXO31
FGF3
FGF8
FGFR1
FGFR3
FH
FIG4
FKRP
FKTN
FLII
FLNA
FMN2
FOXG1
FOXH1
FRAS1
FREM1
FREM2
FRMD4A
FSHR
FTO
FTSJ1
G6PC3
GABRA1
GABRD
GABRG2
GAD1
GALC
GAS1
GATA1
GATA4
GATA6
GBA
GDI1
GEMIN4
GFM1
GJA1
GJB3
GJB4
GLG1
GLI2
GLYCTK
GMPPA
GMPPB
GNAO1
GNPAT
GOLGA2
GORAB
GP1BB
GPT2
GRIK2
GRIN1
GRIN2B
GRIP1
GTF2H5
GTF2I
GTF2IRD1
HARS2
HBA1
HBA2
HCCS
HCFC1
HCN1
HDAC4
HDAC8
HELZ
HES7
HHAT
HIC1
HIRA
HMGB1
HMGB3
HSD17B4
HSPD1
HSPG2
IBA57
IER3IP1
IFIH1
IFT140
IFT172
IGF1
IGF1R
IGFBP4
IKBKG
IL1RAPL1
INA
INO80
INSR
IQSEC2
ITGA3
JAM3
KANK1
KANSL1
KARS1
KAT6A
KAT6B
KATNB1
KCNAB2
KCNB1
KCNJ2
KCNJ5
KCNJ6
KCNQ2
KCNT1
KCTD13
KCTD7
KDM5C
KDM6A
KIF11
KIF14
KIF1A
KIF23
KIF2A
KIF5C
KIFBP
KIRREL3
KIT
KMT2D
KNL1
KRAS
L1CAM
LARGE1
LARP7
LARS1
LARS2
LEMD3
LETM1
LFNG
LIAS
LIG4
LIMK1
LINS1
LRP5
LTC4S
MAGI2
MAGT1
MAN1B1
MANF
MAOA
MAPK1
MASP1
MATN4
MBD5
MBTPS2
MCM4
MCOLN1
MCPH1
MCTP2
MECP2
MED12
MED13L
MED17
MED23
MED25
MEF2C
MEIS2
MESP2
METTL23
MFSD2A
MGAT2
MGME1
MID2
MIR17HG
MIR4718
MKS1
MMACHC
MOCS1
MOCS2
MPC1
MPDU1
MPL
MPLKIP
MRE11
MRPS22
MSMO1
MTFMT
MTHFR
MTSS2
MVK
MXRA8
MYCN
MYH10
MYH3
MYO18B
NAA10
NADK2
NALCN
NARS2
NAT8L
NBN
NCAPG2
NDE1
NDP
NDST1
NDUFB11
NECAP1
NELFA
NEXMIF
NF1
NGLY1
NHEJ1
NHP2
NIN
NIPBL
NLGN1
NODAL
NOP10
NOTCH1
NR2E1
NR5A1
NRG1
NRXN1
NSD1
NSD2
NSDHL
NSUN2
NTNG1
OCLN
OFD1
OGDHL
ORC1
ORC4
ORC6
PAFAH1B1
PAH
PAK3
PALB2
PARN
PAX3
PAX6
PCDH15
PCDH19
PCDHB4
PCLO
PCNA
PCNT
PDGFB
PDGFRB
PDHA1
PDHX
PEX1
PEX10
PEX11B
PEX12
PEX13
PEX14
PEX16
PEX19
PEX2
PEX26
PEX3
PEX5
PEX6
PEX7
PGAP2
PGAP3
PHC1
PHF6
PHGDH
PIAS4
PIEZO2
PIGA
PIGL
PIGO
PIGQ
PIGV
PIGW
PIGY
PIK3CB
PLCB1
PLEKHG2
PLK4
PLP1
PMM2
PNKP
PNPO
PNPT1
POC1A
POLG
POLR1A
POMGNT1
POMGNT2
POMK
POMT1
POMT2
POR
PORCN
PPP1R15B
PPP2R1A
PPT1
PQBP1
PRDM16
PRKD1
PRKDC
PRSS12
PRUNE1
PSAT1
PSMC3IP
PSPH
PTCH1
PTCHD1
PTDSS1
PTF1A
PTPRT
PTRH2
PTS
PUF60
PUS1
PYCR1
PYCR2
QARS1
QDPR
RAB18
RAB33B
RAB39B
RAB3GAP1
RAB3GAP2
RAD21
RAD50
RAD51C
RAI1
RAPSN
RARS1
RARS2
RB1
RBBP8
RBM28
RBPJ
RECQL4
RELN
REN
RFC2
RFT1
RIPK4
RIPPLY2
RNASEH2A
RNASEH2B
RNASEH2C
RNASET2
RNF113A
RNF168
RNU4ATAC
RPGRIP1
RPGRIP1L
RPL10
RPL11
RPL15
RPL26
RPL35A
RPL5
RPS10
RPS17
RPS19
RPS24
RPS26
RPS28
RPS29
RPS6KA3
RPS7
RRM2B
RTEL1
RTTN
RXYLT1
SALL1
SAMHD1
SASS6
SATB2
SBF1
SC5D
SCN1A
SCN1B
SCN2A
SCN8A
SCN9A
SCO1
SCO2
SEMA3E
SEMA5A
SEPSECS
SETBP1
SF3B4
SGCA
SGCE
SHANK2
SHANK3
SHH
SIK1
SIL1
SIM1
SIX3
SKI
SLC12A5
SLC12A6
SLC13A5
SLC16A2
SLC18A2
SLC1A4
SLC20A2
SLC25A1
SLC25A19
SLC25A22
SLC2A1
SLC35A2
SLC35A3
SLC35C1
SLC35F5
SLC6A17
SLC6A8
SLC9A6
SLX4
SMAD4
SMARCA1
SMARCA2
SMARCA4
SMARCB1
SMARCE1
SMC1A
SMC3
SNAI2
SNAP29
SNRPB
SOX11
SOX2
SOX3
SP110
SPART
SPATA5
SPDL1
SPOCK1
SPR
SPTAN1
SSR4
ST3GAL3
ST3GAL5
STAMBP
STIL
STT3A
STT3B
STXBP1
SUCLA2
SUMF1
SV2A
SYNE1
SYNGAP1
SYP
TAF2
TAT
TBC1D20
TBC1D24
TBCD
TBCE
TBL2
TBX1
TBX2
TBX4
TBX6
TCF12
TCF4
TCTN2
TCTN3
TDGF1
TECPR2
TECR
TERC
TERT
TFAP2A
TGFBR2
TGIF1
THOC2
THOC6
THPO
TINF2
TMCO1
TMEM165
TMEM216
TMEM231
TMEM67
TMEM70
TNN
TP63
TRAPPC11
TRAPPC9
TREX1
TRMT10A
TRNT1
TRPS1
TSEN15
TSEN2
TSEN34
TSEN54
TSPAN7
TSR2
TTC1
TTI1
TTI2
TUBA1A
TUBA3E
TUBA8
TUBB
TUBB2B
TUBB3
TUBB4A
TUBG1
TUBGCP4
TUBGCP6
TUFM
TUSC3
TWIST1
TWNK
UBE2T
UBE3A
UBE3B
UBR1
UFD1
UPB1
UPF3B
USB1
USP18
USP9X
VARS1
VARS2
VIPAS39
VPS13B
VPS33B
VPS53
VRK1
WASHC4
WDPCP
WDR45
WDR62
WDR73
WRAP53
WT1
WWOX
XIRP1
XPA
XPR1
XRCC4
XYLT1
YARS2
YWHAE
ZBTB16
ZBTB18
ZC3H14
ZDHHC9
ZEB2
ZIC1
ZIC2
ZNF335
ZNF41
ZNF519
ZNF592
ZNF674
ZNF711
ZNF81
